# Supplementary material for: Listen to Us: Perceptions of Animal Voice and Agency
Source: Animals (Basel). 2023 Oct 19;13(20):3271. doi: 10.3390/ani13203271 (PMC10603673; doi:10.3390/ani13203271)
Supplement: Supplementary file 1 [file animals-13-03271-s001.zip]

Archive with 1 entries (1 files):
- animals-2580052-supplementary.pdf
